# Supplementary material for: Piper aduncum Essential Oil Rich in Dillapiole: Development of Hydrogel-Thickened Nanoemulsion and Nanostructured Lipid Carrier Intended for Skin Delivery
Source: Pharmaceutics. 2022 Nov 19;14(11):2525. doi: 10.3390/pharmaceutics14112525 (PMC9696712; doi:10.3390/pharmaceutics14112525)
Supplement: Supplementary file 1 [file pharmaceutics-14-02525-s001.zip]

Archive with 1 entries (1 files):
- pharmaceutics-2006010-supplementary.pdf
